# Supplementary material for: Comparison of root morphology and rhizosphere microbial communities form moso‐bamboo in different forest types
Source: Ecol Evol. 2023 Jun 6;13(6):e10153. doi: 10.1002/ece3.10153 (PMC10245033; doi:10.1002/ece3.10153)
Supplement: Supplementary file 1 — Data S1. [file ECE3-13-e10153-s001.zip]

Archive with 3 entries (3 files):
- ECE3_10153_Appendix S1.docx
- ECE3_10153_Appendix S2.xlsx
- ECE3_10153_Table_S1-3 Figure_S1_SuppInfo.docx
