# Supplementary material for: Comparison of root morphology and rhizosphere microbial communities form moso‐bamboo in different forest types
Source: Ecol Evol. 2023 Jun 6;13(6):e10153. doi: 10.1002/ece3.10153 (PMC10245033; doi:10.1002/ece3.10153)
Supplement: Supplementary file 1 — Data S1. [file ECE3-13-e10153-s001.zip › ECE3_10153_Appendix S2.xlsx]

## Sheet: Sheet1
Appendix S2 Dataset of PLS path analysis (The bamboo abundance was employed with the relative abundance of moso-bamboo in each plot.)
Plot	Forest type	Soil P(g/kg)	Root length(cm)	Root SA (cm2)	Root diameter(mm)	Fine Root length(cm)	SRL(cm/g)	SRSA(cm2/g)	Fine Root Rate	Biomass(g/cm2)	Root length density(g/cm2)	G+(nmol/g)	Actinobacteria(nmol/g)	AMF(nmol/g)	G-(nmol/g)	Methanotrophic bacteria(nmol/g)	Bacteria(nmol/g)	Fungi(nmol/g)	Bamboo abundance (%)
Bmf1-1	Bmf	0.224541	5475.53	1672.09	2.726	5022.43	213.721	65.265	0.917249	0.66606	142.351	15.5571	7.73943	1.81496	10.9421	4.4309	38.6695	6.75583	0.980769
Bmf2-1	Bmf	0.176667	4967.67	1990.61	2.375	4121.78	120.108	48.129	0.82972	1.07526	129.148	15.9147	7.95916	2.33707	11.3499	4.82309	40.0469	7.82928	0.93617
Bmf3-1	Bmf	0.148562	2699.64	986.507	1.081	2324.12	183.899	67.2008	0.860902	0.381646	70.1842	9.57238	5.01287	1.54114	7.29317	3.4975	25.3759	5.09104	0.961538
Bmf4-1	Bmf	0.211154	2246.3	791.472	1.05	1974.87	191.012	67.3021	0.879167	0.305732	58.3985	13.4277	6.90215	1.97484	9.81016	4.28511	34.4251	6.67701	0.972222
Bmf5-1	Bmf	0.182243	2237.8	976.154	2.48	1820.72	89.0134	38.8287	0.813623	0.653581	58.1775	11.6243	5.97452	1.54418	8.34376	4.33358	30.2762	5.74968	0.971429
Bmf6-1	Bmf	0.191755	1965.82	870.032	1.352	1542.91	123.018	54.445	0.784865	0.415443	51.1068	13.166	6.4661	1.70149	9.69083	4.56674	33.8897	6.43339	0.827586
Conf1-1	Conf	0.186104	3671.72	1210.95	2.041	3354.2	339.346	111.917	0.91352	0.281295	95.4562	16.0415	7.55396	1.86031	10.3568	4.63959	38.5919	7.29328	0.945455
Conf3-1	Conf	0.150632	2375.84	807.082	1.007	2099.64	265.754	90.2776	0.883743	0.232419	61.7664	12.326	6.44662	1.76648	9.59666	3.70606	32.0753	6.40284	0.8
Conf4-1	Conf	0.142132	2415.56	797.236	0.988	2155.73	328.201	108.32	0.892437	0.191343	62.7988	10.6433	5.50259	1.53408	8.34284	3.67221	28.161	6.32277	0.314286
Conf5-1	Conf	0.160853	2507.88	879.946	1.065	2229.63	294.698	103.401	0.889051	0.22124	65.199	13.5745	6.61346	1.70606	9.88613	4.61004	34.6841	6.96034	0.930233
Conf6-1	Conf	0.146334	2081.27	844.572	1.166	1745.88	174.603	70.8534	0.838854	0.309892	54.1081	14.165	6.77448	1.99327	9.73952	4.80345	35.4825	6.81519	0.790698
Brlf1-1	Brlf	0.165329	1261.71	399.243	0.897	1148.92	205.156	64.9176	0.910611	0.159886	32.8014	13.0682	6.47785	1.65238	9.326	3.47538	32.3474	7.11283	0.128205
Brlf3-1	Brlf	0.174951	2678.47	990.649	2.178	2340.27	166.158	61.4546	0.873736	0.419082	69.6338	15.7466	7.81155	2.04331	11.769	5.4177	40.7449	7.54488	0.773585
Brlf4-1	Brlf	0.173226	1753.01	628.713	1.02	1536.55	247.95	88.9269	0.876524	0.183803	45.5741	12.7943	6.40676	2.05076	9.66371	4.40426	33.269	7.71345	0.904762
Brlf5-1	Brlf	0.158014	1073.72	310.991	0.833	1002.9	372.818	107.983	0.934051	0.0748733	27.9141	9.42775	4.32112	1.12315	6.35486	2.98594	23.0897	4.4846	0.037037
Brlf6-1	Brlf	0.141897	1473.68	436.13	0.881	1356.43	478.469	141.601	0.920434	0.0800728	38.3123	9.83499	5.0567	1.34272	8.12647	3.56002	26.5782	5.74883	0.0540541
Column D-L: data of root morphology; Column M-S: data of rhizophere microbe PLFA
SA: surface area; SRL: specific root length; SRSA: specific root surface area; Biomass: root biomass per unit area; G+: gram-positive bacterium; G-: gram-negative bacterium
